# Supplementary material for: Multi-Omics Data Integration Clustering for Cancer Subtypes Identification Based on Motif High-Order Similarity Graph and Tensor Regularization
Source: Genes (Basel). 2026 May 21;17(5):587. doi: 10.3390/genes17050587 (PMC13205267; doi:10.3390/genes17050587)
Supplement: Supplementary file 1 [file genes-17-00587-s001.zip]

Archive with 1 entries (1 files):
- genes-4305021-supplementary.pdf
